# Supplementary material for: Analysis of Wheat Pollen Ole E I Proteins Reveals Potential Roles in Fertility and Stress Adaptation
Source: Int J Mol Sci. 2025 Aug 9;26(16):7707. doi: 10.3390/ijms26167707 (PMC12386451; doi:10.3390/ijms26167707)
Supplement: Supplementary file 1 [file ijms-26-07707-s001.zip]

Archive with 2 entries (2 files):
- ijms-3749976-supplementary.pdf
- Tables-S.xlsx
