# Supplementary material for: Analysis of Wheat Pollen Ole E I Proteins Reveals Potential Roles in Fertility and Stress Adaptation
Source: Int J Mol Sci. 2025 Aug 9;26(16):7707. doi: 10.3390/ijms26167707 (PMC12386451; doi:10.3390/ijms26167707)
Supplement: Supplementary file 1 [file ijms-26-07707-s001.zip › Tables-S.xlsx]

## Sheet: Table S1
Table S1. Identification of wheat POEⅠ family members and protein physicochemical analysis
Gene name	Chromosome location	Number of amino acids	Theoretical pI	Molecular weight	Instability index	Total number of atoms	Grand average of hydropathicity
TaPOEⅠ27-A	4A-562408612-562414155	187	5.16	19451	46.08	2720	0.093
TaPOEⅠ27-B	4B-55917166-55922282	186	5.12	19556.2	53.06	2735	0.12
TaPOEⅠ27-D	4D-38449733-38456031	186	5.31	19518.1	48.06	2726	0.069
TaPOEⅠ25-A	6A-1730409-1732051	377	8.3	39678.3	49.95	5534	-0.06
TaPOEⅠ25-B	6B-608571-610157	372	8.3	39125.6	54.16	5447	-0.117
TaPOEⅠ25-D	6D-2672960-2674495	376	7.52	39340.8	51.66	5482	-0.09
TaPOEⅠ21-A	1A-574251649-574252458	167	5.01	18144.6	49.08	2520	-0.371
TaPOEⅠ21-B	1B-665130695-665131411	167	5.03	18085.5	47.05	2516	-0.368
TaPOEⅠ21-D	1D-477759384-477760096	167	5.01	18158.6	49.82	2518	-0.4
TaPOEⅠ20-A	2A-495959053-495959977	165	4.86	18275.9	35	2571	-0.15
TaPOEⅠ19-A	2A-688419709-688421521	364	8.63	39109.1	82.85	5473	-0.218
TaPOEⅠ20-B	2B-435157526-435158424	165	5.09	18259	36.67	2575	-0.141
TaPOEⅠ19-B	2B-651730370-651731884	357	8.47	38164.1	82.34	5346	-0.166
TaPOEⅠ20-D	2D-366499437-366500258	165	4.87	18332	36.35	2583	-0.138
TaPOEⅠ19-D	2D-545006136-545007721	362	8.63	38776.8	82.3	5431	-0.179
TaPOEⅠ32-A	3A-642925414-642927794	463	9.15	49994.5	89.49	6948	-0.631
TaPOEⅠ32-B	3B-666449925-666452440	471	8.9	50771.4	90.1	7054	-0.616
TaPOEⅠ32-D	3D-504739101-504741998	471	8.85	50944.5	91.42	7081	-0.623
TaPOEⅠ30-A.2	5A-90627967-90631068	232	——	——	36.94		-0.223
TaPOEⅠ18-A	5A-495933913-495935665	280	9.34	29847	61.71	4154	-0.115
TaPOEⅠ18-B	5B-473790572-473793260	305	9.65	32719.8	67.73	4591	0.011
TaPOEⅠ30-D	5D-95324165-95327082	154	6.21	16608.8	50.53	2294	0.005
TaPOEⅠ18-D	5D-393938497-393940783	271	9.15	28857.1	66.89	4025	0.036
TaPOEⅠ24-A	6A-531278047-531282263	169	6.41	18018.3	38.8	2501	-0.069
TaPOEⅠ24-B	6B-576850231-576854821	169	6.41	18130.6	36.54	2525	-0.04
TaPOEⅠ24-D	6D-386220607-386224561	169	6.41	18048.4	38.8	2505	-0.083
TaPOEⅠ52-A	1A-539315813-539316788	187	9.3	19866.2	50.77	2798	0.192
TaPOEⅠ45-A	1A-538782871-538783837	170	8.69	17978.7	35.64	2511	0.138
TaPOEⅠ31-A	1A-368802965-368803839	163	5.07	17217.2	25.53	2357	-0.128
TaPOEⅠ52-B	1B-596307914-596308963	196	9.23	20756.3	50.72	2930	0.233
TaPOEⅠ45-B.1	1B-597068570-597069551	167	8.17	17779.5	43.75	2470	0.146
TaPOEⅠ45-B.2	1B-596929050-596929998	168	9.16	17935.8	43.31	2512	0.154
TaPOEⅠ31-B	1B-397057620-397058246	170	5.74	18039.2	28.29	2474	-0.167
TaPOEⅠ52-D	1D-439506369-439507603	191	9.21	20298.8	49.8	2868	0.223
TaPOEⅠ45-D.1	1D-439733194-439733812	168	8.69	17938.8	40.76	2507	0.097
TaPOEⅠ45-D.3	1D-439726615-439727205	161	7.51	17287.9	35.69	2406	0.106
TaPOEⅠ45-D.2	1D-439671134-439672013	168	9.16	17890.7	48.32	2506	0.151
TaPOEⅠ31-D	1D-295542040-295542970	170	5.49	17821	29.37	2452	-0.047
TaPOEⅠ51-A	3A-513525243-513526361	202	9.18	21466	55.88	3027	0.093
TaPOEⅠ44-A.1	3A-513539469-513540228	168	10.14	17934.2	40.99	2553	0.058
TaPOEⅠ44-A.2	3A-680737536-680738083	159	10.35	17230	54.2	2415	-0.167
TaPOEⅠ43-A.2	3A-65401536-65402329	181	8.38	19362.1	36.98	2690	-0.192
TaPOEⅠ43-A.1	3A-65360869-65361414	181	8.54	19332.1	36.45	2683	-0.216
TaPOEⅠ51-B	3B-513489490-513490559	197	8.96	21149.7	50.8	2975	0.171
TaPOEⅠ44-B.1	3B-513530985-513532072	168	10.09	18121.5	35.11	2573	0.003
TaPOEⅠ44-B.2	3B-719426926-719427795	198	10.97	21100.6	51.64	2982	0.057
TaPOEⅠ43-B.2	3B-84875133-84876138	184	8.09	19691.4	39.86	2727	-0.232
TaPOEⅠ43-B.1	3B-84763469-84764161	181	8.38	19397.2	34.8	2692	-0.232
TaPOEⅠ51-D	3D-393550042-393551352	199	8.96	21286.9	56.08	2992	0.172
TaPOEⅠ44-D.1	3D-393562098-393563010	168	10.05	18096.5	46.05	2576	0.024
TaPOEⅠ44-D.2	3D-543772085-543773199	159	10.35	17118.8	54.37	2407	-0.099
TaPOEⅠ43-D.1	3D-54394027-54394954	182	8.54	19560.4	40.81	2715	-0.241
TaPOEⅠ43-D.2	3D-54457281-54458206	181	8.58	19336	33.92	2686	-0.231
TaPOEⅠ15b-A.5	2A-27939396-27940981	209	8.14	21658.9	41.05	3050	-0.201
TaPOEⅠ15b-A.1	2A-27901250-27902431	239	8.99	24902.7	45.88	3506	-0.194
TaPOEⅠ15b-A.4	2A-27854944-27855671	210	8.43	21550.6	42.43	3026	-0.226
TaPOEⅠ15b-A.3	2A-27810648-27811375	210	8.43	21551.7	37.08	3029	-0.195
TaPOEⅠ15b-A.2	2A-27746808-27747974	207	8.14	21322.5	37.89	3002	-0.187
TaPOEⅠ15a-B.1	2B-41087093-41087807	210	8.49	21703.9	36.95	3051	-0.238
TaPOEⅠ15a-B.2	2B-41070571-41071153	166	8.22	17099.8	29.1	2419	0.074
TaPOEⅠ15b-B.1	2B-40953788-40954893	207	8.19	21390.6	39.52	3001	-0.242
TaPOEⅠ15b-B.2	2B-41113830-41119970	211	7.67	21467.6	38.93	3010	-0.189
TaPOEⅠ15b-D	2D-25323370-25332583	210	8.14	21640.8	39.84	3039	-0.21
TaPOEⅠ15c-D	2D-25318450-25319590	211	7.2	21868.1	45.15	3060	-0.23
TaPOEⅠ4-A	3A-739399439-739400971	510	5.35	51423	69.62	7127	-0.083
TaPOEⅠ4-B	3B-816314301-816315863	520	5.64	52713.5	72.07	7304	-0.107
TaPOEⅠ4-D	3D-607011615-607013183	522	4.84	52741.3	68.85	7279	-0.134
TaPOEⅠ16-A	4A-66935027-66936119	236	7.55	24724.4	47.97	3465	-0.46
TaPOEⅠ16-B	4B-472237397-472238490	235	7.53	24712.4	50.77	3468	-0.456
TaPOEⅠ16-D	4D-385727432-385728225	235	6.88	24553.2	46.63	3440	-0.46
TaPOEⅠ15a-U.3	Un-307972812-307973585	210	8.49	21703.9	36.95	3051	-0.238
TaPOEⅠ15c-U.3	Un-378969834-378970214	99	6.78	10247.8	10.76	1452	0.317
TaPOEⅠ15a-U.2	Un-298962361-298963138	210	8.49	21703.9	36.95	3051	-0.238
TaPOEⅠ15a-U.6	Un-364950086-364951149	210	8.69	21748	35.17	3062	-0.243
TaPOEⅠ15a-U.1	Un-162966290-162967334	210	8.49	21703.9	40.16	3051	-0.24
TaPOEⅠ15a-U.5	Un-363600198-363601421	210	8.49	21703.9	40.16	3051	-0.24
TaPOEⅠ15a-U.4	Un-363576025-363577111	210	8.44	21705	37.97	3053	-0.19
TaPOEⅠ15c-U.4	Un-430856050-430856769	211	7.66	21932.1	43.29	3064	-0.256
TaPOEⅠ15c-U.1	Un-162978847-162979861	211	8.15	21948.2	39.98	3078	-0.217
TaPOEⅠ15c-U.2	Un-310275230-310276220	211	8.15	21948.2	39.98	3078	-0.217
TaPOEⅠ15e-A.5	2A-27910993-27912646	216	8.96	22960.5	46.48	3241	-0.27
TaPOEⅠ15e-A.4	2A-27742284-27743377	214	7.2	22186.3	41.84	3101	-0.302
TaPOEⅠ15e-A.1	2A-27628404-27629729	211	7.69	21788	40.42	3051	-0.227
TaPOEⅠ15e-A.2	2A-27638728-27640070	211	7.2	21860	44.69	3056	-0.249
TaPOEⅠ15e-A.3	2A-27642931-27643966	211	7.18	21648.7	45.13	3030	-0.246
TaPOEⅠ15d-A.1	2A-27619284-27620443	210	7.69	21758.9	46.49	3048	-0.256
TaPOEⅠ15d-A.2	2A-27632102-27633230	211	7.2	21746.8	39.44	3023	-0.303
TaPOEⅠ15e-B.1	2B-41123814-41125063	208	6.91	21419.4	44.42	2991	-0.2
TaPOEⅠ15d-B	2B-40919215-40920221	210	7.65	21586.7	41.33	3004	-0.253
TaPOEⅠ15d-D.2	2D-25204542-25205704	211	7.65	21701.8	41.85	3024	-0.246
TaPOEⅠ15d-D.1	2D-25183986-25185021	211	6.85	21663.7	39.18	3017	-0.265
TaPOEⅠ15e-U.1	Un-24836020-24837120	163	7.03	16760.4	41.39	2362	0.146
TaPOEⅠ15e-U.2	Un-212868788-212869902	163	8.18	16733.4	39.02	2363	0.164
TaPOEⅠ1-A	4A-67259908-67261208	281	6.42	30358	35.54	4185	-0.566
TaPOEⅠ1-B	4B-472423654-472429223	261	7.06	28239.2	40.1	3934	-0.334
TaPOEⅠ1-D	4D-385985818-385987345	265	6.75	28412.3	34.81	3951	-0.37
TaPOEⅠ3-A	6A-72872005-72873692	272	9.07	29478.4	43.26	4176	-0.273
TaPOEⅠ3-B	6B-129758654-129759487	230	9.08	24648.9	43.12	3500	-0.067
TaPOEⅠ3-D	6D-57852174-57853892	290	9.24	31589.1	42.94	4499	-0.256
TaPOEⅠ29-B	2B:622704326-622715567	195	11.13	19759.4	58.97	2833	0.494
TaPOEⅠ30-A.1	3A:163621322-163626307	154	7.03	16695	52.87	2324	0.032
TaPOEⅠ30-B.1	3B:207220860-207225617	154	6.63	16712	51.27	2323	0.053
TaPOEⅠ30-B.2	5B:102400760-102403717	154	6.21	16615	51.17	2304	0.086
TaPOEⅠ47	6B:57457810-57458334	145	8.88	14388	22.89	2057	0.73

## Sheet: Table S2
Table S2. The primers used for qPCR in this study
Gene name	Primer name	Sequence
TaPOEⅠ25-A	6A-0040-F	AGAGCCGGAGGCTATCCC
TaPOEⅠ25-A	6A-0040-F	CGTTGTAGTAGGCGTTGAGCAG
TaPOEⅠ25-B	6B-0009-F	AGAGACGGAGCCGCTCC
TaPOEⅠ25-B	6B-0009-F	AGCGTTGTAGTAGGCGTTCA
TaPOEⅠ25-D	6D-0062-F	TTCTCGGTCCGCATGGAG
TaPOEⅠ25-D	6D-0062-R	GGCGTTTCGCCTGAGGAT
TaPOEⅠ21-A	1A-4150-F	AGAGCGGCTTCATCGTCA
TaPOEⅠ21-A	1A-4150-R	TGAGGTCGTAAGCCTGGA
TaPOEⅠ21-B	1B-4449-F	TCACCGGCCGCGTATA
TaPOEⅠ21-B	1B-4449-R	GGGCTCTTTGTCAGCACCA
TaPOEⅠ21-D	1D-4223-F	CCCTCCTCGCTTCCATGCT
TaPOEⅠ21-D	1D-4223-R	ACGGATCGGGGCTCTTGG
TaPOEⅠ20-A	2A-2884-F	GCTCGATCGACGGTGT
TaPOEⅠ20-A	2A-2884-R	TTGAGGTAGCCGAGTGGGT
TaPOEⅠ20-B	2B-3052-F	GCTCCATCGACGGCGT
TaPOEⅠ20-B	2B-3052-R	CCTGAGAGCCTGAACCTCGTT
TaPOEⅠ19-B	2B-4569-F	TCTCAAGGAGCCAACCTCA
TaPOEⅠ19-B	2B-4569-R	TCCTGGGCCGAGAAGGA
TaPOEⅠ20-D	2D-2867-F	GGTTCGAGACAAATGTGA
TaPOEⅠ20-D	2D-2867-R	AGTTCCTGAATCTCGTT
TaPOEⅠ30-D	5D-0890-F	TCTGCCATCGGCTCCGA
TaPOEⅠ30-D	5D-0890-R	GAGTCCCATCGGTCGCT
TaPOEⅠ24-A	6A-2978-F	TGCCAAGGCAGTCGCT
TaPOEⅠ24-A	6A-2978-R	ATCGTCGACCTCCTCGT
TaPOEⅠ24-B	6B-3273-F	TCCGCTTGCGCCCTA
TaPOEⅠ24-B	6B-3273-R	TCGTCGGCCACAGGAAT
TaPOEⅠ24-D	6D-2776-F	ACATCCCTGTGGCCGA
TaPOEⅠ24-D	6D-2776-R	TCAGACGCGATCATCGA
TaPOEⅠ43-A.1	3A-1005-F	ACTCATGGTGCCTCGACG
TaPOEⅠ43-A.1	3A-1005-R	GCGCACACGACGTTCTCG
TaPOEⅠ43-B.1	3B-1175-F	ACTGCTGCCAAGTGCGACA
TaPOEⅠ43-B.1	3B-1175-R	CGAGCAGACGCACAAAGCA
TaPOEⅠ43-D.2	3D-1014-F	GCTACAGCCAGACCCCAT
TaPOEⅠ43-D.2	3D-1014-R	GACGCCATGACGCGGTTC
TaPOEⅠ16-A	4A-0687-F	ACGGTTTTCTCGCCGGT
TaPOEⅠ16-A	4A-0687-R	GGCTTCGGGTCGTCCT
TaPOEⅠ16-B	4B-2258-F	TCTCCCGACGACGTTAGT
TaPOEⅠ16-B	4B-2258-R	ACGCGACGGGTGAGAA
TaPOEⅠ16-D	4D-2265-F	ACGGTTTTCTCGCCCGT
TaPOEⅠ16-D	4D-2265-R	ACCGTACGAGGGCGT
TaPOEⅠ15a-U.3	U-2073-F	ATGTTCACGGTGACGGGCA
TaPOEⅠ15a-U.3	U-2073-R	TCGCCGTCGACGTCG
TaPOEⅠ1-B	4B-2260-F	CGACCGTTGGCTGAAT
TaPOEⅠ1-B	4B-2260-R	GCCGTGGGATGGTAGAT
